# Supplementary material for: Contribution to the Synthesis, Characterization, Separation and Quantification of New N-Acyl Thiourea Derivatives with Antimicrobial and Antioxidant Potential
Source: Pharmaceutics. 2023 Oct 20;15(10):2501. doi: 10.3390/pharmaceutics15102501 (PMC10609700; doi:10.3390/pharmaceutics15102501)
Supplement: Supplementary file 1 [file pharmaceutics-15-02501-s001.zip]

Archive with 1 entries (1 files):
- pharmaceutics-2593306-supplementary.pdf
